# Supplementary material for: How the Ectopic Expression of the Barley F-Box Gene HvFBX158 Enhances Drought Resistance in Arabidopsis thaliana
Source: Int J Mol Sci. 2025 Jan 2;26(1):342. doi: 10.3390/ijms26010342 (PMC11719962; doi:10.3390/ijms26010342)
Supplement: Supplementary file 1 [file ijms-26-00342-s001.zip]

Archive with 1 entries (1 files):
- ijms-3384861-supplementary.pdf
